# Supplementary material for: Genetic Variation Interacts with Selenium Exposure Regarding Breast Cancer Risk: Assessing Dietary Intake, Serum Levels and Genetically Elevated Selenium Levels
Source: Nutrients. 2022 Feb 16;14(4):826. doi: 10.3390/nu14040826 (PMC8875528; doi:10.3390/nu14040826)
Supplement: Supplementary file 1 [file nutrients-14-00826-s001.zip]

Archive with 1 entries (1 files):
- nutrients-1562237-supplementary.pdf
